# Supplementary material for: An Optimized RT-qPCR Protocol for Comprehensive Analysis of microRNAs and mRNAs in Mus musculus Brain Tissues
Source: Noncoding RNA. 2026 Jun 11;12(3):20. doi: 10.3390/ncrna12030020 (PMC13304521; doi:10.3390/ncrna12030020)
Supplement: Supplementary file 1 [file ncrna-12-00020-s001.zip]

Archive with 3 entries (2 files):
- Suplementary Materials/
- Suplementary Materials/Supplementary Material Document S1.pdf
- Suplementary Materials/Supplementary Material Table S1 Figure S1.pdf
